# Supplementary material for: Erythropoietin N-glycosylation of Therapeutic Formulations Quantified and Characterized: An Interlab Comparability Study of High-Throughput Methods
Source: Biomolecules. 2024 Jan 18;14(1):125. doi: 10.3390/biom14010125 (PMC10813422; doi:10.3390/biom14010125)
Supplement: Supplementary file 1 [file biomolecules-14-00125-s001.zip]

Archive with 1 entries (1 files):
- biomolecules-2810023-supplementary.pdf
